# Supplementary material for: Compositional Analysis of Biomass Reference Materials: Results from an Interlaboratory Study
Source: Bioenergy Res. Author manuscript; Available in PMC 2016 Mar 25. (PMC4807399; doi:10.1007/s12155-015-9675-1)
Supplement: Supp5 [file NIHMS740646-supplement-Supp5.r]

medofmeans=function(cotton, sigdig=4 ){

  #used to print results when RoundRobin is only data available
  # estimate for Reference value is median of lab means,
  #with uncertainty using function of MAD

  #cotton is the data frame
  
cotton.means=tapply(cotton$meas,list(cotton$ele, cotton$lab),mean2)
#these are the lab means

cotton.len =tapply(cotton$meas, list(cotton$ele,cotton$lab) ,len2)

lens.cotton= apply(cotton.means, 1, len2)

median.cotton = apply(cotton.means, 1, median2)

semad.cotton=  apply(cotton.means, 1, se.mad)


U.cotton=qt(.975,lens.cotton -1)  *semad.cotton


meds= format(round(median.cotton, digits=sigdig))

U.med= format( round( U.cotton, sigdig))

ff='\n'
pct= format(   round(  100*  U.cotton/ median.cotton, 1) )

NK= length(median.cotton)


## cat(ff,"Analyte",'             ', 'Value          U=Expanded uncertainty', ff)
## for (i in 1:NK){
## 
## cat (ff, format( names(median.cotton)  ) [i] ,'   ',meds[i], '      ', U.med[i], ff   )
## 
## }
## 

#cat(ff,ff,ff)

#cat(ff,"ANALYTE",'           ', 'VALUE          U= exp.uncer.           Pct Uncert (%)', ff)
cat("ANALYTE",'           ', 'VALUE          U= exp.uncer.           Pct Uncert (%)', ff)

for (i in 1:NK){


#cat (ff, format(names(median.cotton)) [i] ,'   ',meds[i], '      ', U.med[i], '       ', pct[i] ,ff)
cat (format(names(median.cotton)) [i] ,'   ',meds[i], '      ', U.med[i], '       ', pct[i] ,ff)
}

cat(ff,ff,ff)


meds1= format( c( 'VALUE', ( round(median.cotton, digits=sigdig))     ) )


U.med1 = format(  c('U=expand.Uncert.', round( U.cotton, sigdig)) )


k. = qt(.975,lens.cotton -1)

k.med1= format( c('k', round( k., 2) ) )


names1= format(  c('ANALYTE', names(median.cotton)) )

for (i in 1: (NK+1 )){


#cat (ff, names1 [i] ,'   ',meds1[i], '      ', U.med1[i], '       ', k.med1[i] ,ff)
cat (names1 [i] ,'   ',meds1[i], '      ', U.med1[i], '       ', k.med1[i] ,ff)
}

#cat(ff,ff,ff)


#diagnostic plots
cotnam=sort( unique(cotton$ele ) )

pdf('box-medofmeans.pdf', width=14,height=7)
for( i in 1: length(cotnam) ){
subi =  (cotton$ele == cotnam[i])
boxplot(split(cotton$meas [subi],cotton$lab   [subi]  ))

title( cotnam[i])
}
dev.off()


}
