# Supplementary material for: Compositional Analysis of Biomass Reference Materials: Results from an Interlaboratory Study
Source: Bioenergy Res. Author manuscript; Available in PMC 2016 Mar 25. (PMC4807399; doi:10.1007/s12155-015-9675-1)
Supplement: Supp6 [file NIHMS740646-supplement-Supp6.r]

require(xlsx)
source("biomassdata/somefunctions.r")
source("biomassdata/medofmeans.r")
source("biomassdata/Rchive.biomass.r")
#
# This code munges the old (1990-ish) RR data into the form used by the medofmeans code
#
setwd("C:/Data/Projects/Biomass Analysis/NIST RR ms. DWT/")
rr1<-read.xlsx("NIST RR#1 raw data.xlsx", sheetIndex=1)

#
# add a total column to express mass balance
#
rr1$TOT<-apply(rr1[,c(2,3,6:11)],1,sum) # columns 4&5 are ASL and AIL, so we don't want to double count...

#
# rearrange the dataframe to make life easier
#
rr1	<-data.frame(rr1[,1:11],rr1[,15],rr1[,12:14])
colnames(rr1)[12]	<-"TOT"

#
# split into separate dataframes by feedstock
#
bagasse_old	<-rr1[rr1$Feed=="Bagasse",]
pine_old	<-rr1[rr1$Feed=="Pine",]
poplar_old	<-rr1[rr1$Feed=="Poplar",]
wheat_old	<-rr1[rr1$Feed=="Wheat Straw",]
dim(bagasse_old);dim(pine_old);dim(poplar_old);dim(wheat_old)

asdf	<-list()
spe		<-c("Bagasse","Pine","Poplar","Wheat Straw")
for (j in 1:4){
asdf[[j]]		<-stack(rr1[rr1$Feed==spe[j],],select=c(2:12))	# the composition data are in columns 2:12
#asdf[[j]]		<-stack(rr1[rr1$Feed==spe[j],],select=c(2:13))	# the composition data are in columns 2:12
lab				<-rep(rr1[rr1$Feed==spe[j],]$Lab..,11)			# we have 11 different constiturents...
#lab				<-rep(rr1[rr1$Feed==spe[j],]$Lab..,12)			# we have 11 different constiturents...
asdf[[j]]$lab	<-lab
asdf[[j]]$feed	<-spe[j]
asdf[[j]]	<-data.frame(asdf[[j]]$lab,asdf[[j]]$ind,as.numeric(asdf[[j]]$values),asdf[[j]]$feed)
colnames(asdf[[j]])	<-c("lab","ele","meas","species")
}

#
# this code combines the 4 species and writes out a file
#
old_RR	<-rbind(asdf[[4]],asdf[[4]],asdf[[4]],asdf[[4]])
write.csv(old_RR,"oldRR.csv")

#
# this data writes out the median statistics
# the medofmeans() function creates a pdf file; if you want to save these you have to rename them after each call to the f()
#
spe[1];medofmeans(asdf[[1]])
spe[2];medofmeans(asdf[[2]])
spe[3];medofmeans(asdf[[3]])
spe[4];medofmeans(asdf[[4]])


# This code should be run after Rchive biomass.R
# which creates the  pine, cotton, straw, and sugar dataframes
# to stack these data & write out a csv)
#
temp1<-pine;	temp1$species<-"pine"
temp2<-cotton;	temp2$species<-"poplar"
temp3<-straw;	temp3$species<-"wheat straw"
temp4<-sugar;	temp4$species<-"bagasse"
theData	<-rbind(temp1,temp2,temp3,temp4)
rm(temp1,temp2,temp3,temp4)
write.csv(theData,"newRR.csv")


bag		<-read.csv("bagasse.csv")
bag		<-bag[,-2]		# get rid of the batch #
bag2	<-stack(bag,c(2:dim(bag)[2]))
lab		<-rep(bag$Analyst,15)		# 15 is the # of columns of analytical data
bag2$lab	<-lab
bag2	<-data.frame(bag2)
bag2	<-data.frame(bag2$lab,bag2$ind,bag2$values)
colnames(bag2)<-c("lab","ele","meas")
medofmeans(bag2)
