# Supplementary material for: Compositional Analysis of Biomass Reference Materials: Results from an Interlaboratory Study
Source: Bioenergy Res. Author manuscript; Available in PMC 2016 Mar 25. (PMC4807399; doi:10.1007/s12155-015-9675-1)
Supplement: Supp7 [file NIHMS740646-supplement-Supp7.r]

#
# 03may13 - EW
# added working directory command
setwd("C:/Data/Projects/Biomass Analysis/NIST RR ms. DWT/biomassdata/")

options(stringsAsFactors = FALSE) 

source("somefunctions.r")


straw. =read.table('straw.prn', na.string=c("NA","."), skip=1)

sugarcane= read.table("sugarcane.prn",  na.string=c("NA","."), skip=1)

cottonwood= read.table("cottonwood.prn",  na.string=c("NA","."), skip=1)

pine. = read.table('pine.prn',  na.string=c("NA","."), skip=1)

pine=pine. [!is.na (pine.$V3), ]


straw=straw. [!is.na (straw.$V3), ]


sugar= sugarcane[ !is.na(sugarcane$V3 ),]


cotton= cottonwood[ !is.na(cottonwood$V3 ) , ]


names(pine) =c( 'lab', 'ele','meas')

names(straw)=c( 'lab', 'ele','meas')
names(sugar)=c( 'lab', 'ele','meas')
names(cotton)=c( 'lab', 'ele','meas')

#only have collab. interlab data, very variable , used median as estimate
#reference vals only

source("medofmeans.r")


medofmeans(pine)

medofmeans(cotton)

medofmeans(straw)

medofmeans( sugar)


# will not use U=0 for Mannan in Sugarcane and in Straw.
# KS says 0's legitimate, so 0 estimate is OK, but want  U>0.
#use bootstrap procedure

source("boot.med0.r")

strawman= straw[ straw$ele=='Mannan',]
strawm= boot.med0(strawman)
strawm$ans


sugarman= sugar[ sugar$ele  =='Mannan',]

sugm= boot.med0(sugarman)
sugm$ans
