# Supplementary material for: Compositional Analysis of Biomass Reference Materials: Results from an Interlaboratory Study
Source: Bioenergy Res. Author manuscript; Available in PMC 2016 Mar 25. (PMC4807399; doi:10.1007/s12155-015-9675-1)
Supplement: Supp8 [file NIHMS740646-supplement-Supp8.r]

poe=
function(u)
{
        sq <- u * u
        ans <- sqrt(sum(sq))
        ans
}
se =
function(x){
        xx= x [ !is.na(x) ]

	if(length(xx)>0) {
        v=xx

        n <- length(v)
        vardat <- var(v, na.rm=T )/n
        se <- sqrt(vardat) }
	if (length(xx)<1){ se=0}
        se}
mean2=
function(x)
{
    if( sum( !is.na(x) ) ==0) {nas=NA}

 else{ nas=       mean(x, na.rm = T)  }
nas
}

len2= function(x){
	x2= x [ !is.na(x)]
	an= length(x2)
	}
median2=
function(x){ median(x,na.rm=T) }
se.mad=
function(xx){
#estimates the standard error of median using MAD
        x = xx[!is.na(xx)]

        made= mad(x, na.rm=T)

        n=length(x)

        ans= sqrt(pi/2) * made / sqrt(n)
        ans}
  satter<- function(N,si,wei,dfi,s2mat,dfmat)
{


         denom<- (s2mat**2)/dfmat+sum( ( ( si *wei  )**4)/dfi  )
       


         top<-s2mat+ sum ( ( wei *si  )**2 )
        


         top=top*top


          satter=top/denom
                                                                        
        satter }
#######################################
