# Supplementary material for: Compositional Analysis of Biomass Reference Materials: Results from an Interlaboratory Study
Source: Bioenergy Res. Author manuscript; Available in PMC 2016 Mar 25. (PMC4807399; doi:10.1007/s12155-015-9675-1)
Supplement: Supp9 [file NIHMS740646-supplement-Supp9.xlsx]

## Sheet: clean flat file
Lab #	Ex	KL	ASL	TLIG	ARA	XY	MAN	GAL	GLU	GLUA	Feed	Chrom	Data #
1	2.8	25.1	0.6	25.7	1.75	6.25	10.61	2.44	41.9	2.8	Pine	GC	1
1	0	26.1	0.6	26.8	1.97	6.34	10.94	2.39	41.39	2.7	Pine	GC	2
2	1.1	28.6	0.4	29	2.51	7.23	11.27	2.48	46.64	2.8	Pine	GC	3
2	0	28.6	0.4	29	2.22	6.9	11.93	2.18	42.65	2.8	Pine	GC	4
3	2.6	27.4	0	0	1.26	5.44	10.39	2.57	41.83	2	Pine	GC	5
3	0	26.5	0	0	0.85	5.74	11.15	2.79	44.45	2.1	Pine	GC	6
4	2.5	25.6	0.8	26.4	1.71	6.37	11.07	2.58	45.15	0	Pine	GC	7
4	0	25.8	0.8	26.6	1.6	6.06	10.72	2.52	44.16	0	Pine	GC	8
5	2.8	26.6	0.6	27.2	1.84	5.64	9.83	2.17	38.76	2.7	Pine	GC	9
5	0	26.5	0.6	27.1	1.9	6.22	11.18	2.51	42.05	2.6	Pine	GC	10
6	2.4	25.9	0	0	1.63	6.27	11.06	2.63	40.21	3.1	Pine	GC	11
6	0	25.9	0	0	1.35	6.34	11.7	2.83	41.85	3.5	Pine	GC	12
7	2.6	26.6	0.6	27.2	1.75	5.61	11.76	2.52	46.87	0	Pine	GC	13
7	0	26.5	0.6	27.1	1.45	5.19	11.86	2.4	48.39	0	Pine	GC	14
8	2.4	25.7	0.5	26.3	1.64	5.42	12.8	2.49	43.89	3.3	Pine	GC	15
8	0	27.1	0.5	27	1.84	5.74	13.15	2.57	44.96	3.6	Pine	GC	16
9	2.9	26.8	0.5	27.3	0.72	4.66	11.24	2.4	38.04	2.6	Pine	GC	17
9	0	26.9	0.5	27.4	1.04	5.44	9.85	2.23	37.59	2.5	Pine	GC	18
10	0	0	0	0	1.54	5.66	9.16	1.85	41.77	0	Pine	LC	19
10	0	0	0	0	1.54	5.76	8.95	2.06	42.08	0	Pine	LC	20
11	2.2	26.8	0.3	27.1	1.42	6.8	11.02	2.04	48.62	0	Pine	LC	21
11	0	26.8	0.3	27.1	0	0	0	0	0	0	Pine	LC	22
12	0	0	0	0	0	0	0	0	0	0	Pine	LC	23
12	0	0	0	0	0	0	0	0	0	0	Pine	LC	24
13	2.7	24.1	1.2	25.3	1.69	7.84	9.21	2.49	40.18	1.83	Pine	LC	25
13	0	23.4	0.7	24.1	1.65	7.92	9.04	2.46	39.18	1.97	Pine	LC	26
14	2.6	26	0	0	1.95	6.05	11.53	0	46.6	0	Pine	LC	27
14	0	25.9	0	0	1.93	6.6	11.38	0	46.21	0	Pine	LC	28
15A	2.9	27.1	0.8	27.9	1.28	6.19	10.92	2.22	42.73	2.02	Pine	LC	29
15A	0	27.1	0.8	27.9	1.27	6.08	10.91	2.19	43.07	2.04	Pine	LC	30
15B	3.7	27.1	0.5	27.6	1.29	6.19	11.42	2.33	44.09	0	Pine	LC	31
15B	0	27	0.4	27.4	1.36	6.15	11.47	2.42	43.91	0	Pine	LC	32
17	2.6	27.5	0.4	27.9	1.58	7.85	10.09	2.66	54.35	0	Pine	LC	33
17	0	25.7	0.6	26.3	1.48	5.47	11.68	2.4	47.5	0	Pine	LC	34
18	3	26.6	0	0	0	0	0	0	0	1.76	Pine	LC	35
18	0	26.8	0	0	0	0	0	0	0	1.89	Pine	LC	36
19	0.2	26.9	2.8	29.7	0	0	0	0	0	0	Pine	LC	37
19	0	27.1	2.4	29.5	0	0	0	0	0	0	Pine	LC	38
20	2.6	28.1	0.4	28.4	0	0	0	0	0	3.58	Pine	LC	39
20	0	0	0	0	0	0	0	0	0	0	Pine	LC	40
21	5.7	25.8	0.1	25.9	0	0	0	0	0	0	Pine	LC	41
21	0	25.8	0.1	25.9	0	0	0	0	0	0	Pine	LC	42
22	0	27.7	0	0	0	0	0	0	0	0	Pine	LC	43
22	0	27.5	0	0	0	0	0	0	0	0	Pine	LC	44
23	0	26.6	0	0	1.88	4.49	8.8	2.44	37.08	0	Pine	LC	45
23	0	0	0	0	0	0	0	0	0	0	Pine	LC	46
1	2.3	28	3.1	31.1	1.05	13.8	0	0	44.34	3.5	Poplar	GC	47
1	0	30	2.5	32.5	1.23	13.66	0	0	43.54	3	Poplar	GC	48
2	1.1	27.1	2.3	29.4	1.33	15.75	2.33	0	45.73	3.6	Poplar	GC	49
2	0	26.7	2.2	28.9	0.9	16.23	2.76	0.06	45.52	3.6	Poplar	GC	50
3	2.1	25.6	0	25.6	0.19	13.43	2.36	0.58	43.77	2.9	Poplar	GC	51
3	0	25.4	0	25.4	0.19	14.1	2.05	0.64	44.08	2.9	Poplar	GC	52
4	1.8	20.8	2.4	23.2	0	13.5	2.25	0	43.95	0	Poplar	GC	53
4	0	22.8	2.6	25.4	0	12.48	1.91	0	41.21	0	Poplar	GC	54
5	2.7	25.5	2.3	27.8	0.63	13.19	2.2	0.59	41.36	3.9	Poplar	GC	55
5	0	24.9	2.3	27.2	0.67	12.85	2.2	0.63	39.26	3.6	Poplar	GC	56
6	2.9	24.6	0	24.6	0.53	13.26	2.08	0.6	40.26	4.8	Poplar	GC	57
6	0	23.7	0	23.7	0.55	13	2.07	0.59	40.36	5.1	Poplar	GC	58
7	3.8	24.2	3.8	28	0.45	15.66	2.8	0.74	56.76	0	Poplar	GC	59
7	0	24.7	2.4	27.1	0.46	14.35	2.83	0.83	52.01	0	Poplar	GC	60
8	2.3	24.3	2.4	26.3	0.38	12.54	2.11	0.56	44.53	4.8	Poplar	GC	61
8	0	24.7	2.7	27.4	0.45	11.95	2.13	0.54	41.57	5	Poplar	GC	62
9	2.1	25.2	2.6	27.8	0.17	9.31	1.35	0.46	33.63	3.8	Poplar	GC	63
9	0	24.8	2.3	27.1	0.18	9.89	1.44	0.49	35.75	4	Poplar	GC	64
10	0	0	0	0	0.41	13.15	1.23	0.51	41.73	0	Poplar	LC	65
10	0	0	0	0	0.41	13.36	1.23	0.51	43.06	0	Poplar	LC	66
11	2	25.1	1.7	26.8	0.49	13.68	1.46	0.66	53.68	2.1	Poplar	LC	67
11	0	25.1	1.8	26.9	0	0	0	0	0	0	Poplar	LC	68
12	2	25.6	0.7	26.3	0	0	0	0	0	0	Poplar	LC	69
12	1.8	25.6	0.7	26.4	0	0	0	0	0	0	Poplar	LC	70
13	2.9	24.2	4.3	28.4	1.08	15.62	1.91	1.42	41.45	2.8	Poplar	LC	71
13	0	24.7	4.8	29.5	0.95	15.78	1.96	1.46	41.03	3.6	Poplar	LC	72
14	2.3	24.5	0	24.5	0.61	16.19	2.65	0	45.62	0	Poplar	LC	73
14	0	24.6	0	24.6	2.48	16.97	1.87	0	45.71	0	Poplar	LC	74
15A	2.7	24.5	2.9	27.4	0.23	13.27	2.04	0.35	42.47	2.7	Poplar	LC	75
15A	0	24.3	2.8	27.1	0.24	13.37	2.05	0.37	42.39	2.7	Poplar	LC	76
15B	4	22.7	2.3	25	0.27	13.69	2.15	0.34	44.12	0	Poplar	LC	77
15B	0	23.1	2.2	25.3	0.26	13.45	2.12	0.34	44.18	0	Poplar	LC	78
17	3.8	24.1	4	28.1	0.48	15.9	2.78	0.71	57.9	0	Poplar	LC	79
17	0	24.5	2.2	26.7	0.47	15.95	2.8	0.77	56.33	0	Poplar	LC	80
18	3.8	24	0	24	0	0	0	0	0	2.4	Poplar	LC	81
18	0	24.3	0	24.3	0	0	0	0	0	2.9	Poplar	LC	82
19	2.2	25.5	2	27.5	0	0	0	0	0	0	Poplar	LC	83
19	0	25	2	27	0	0	0	0	0	0	Poplar	LC	84
20	2.6	25.6	1.8	27.4	0	0	0	0	0	4.8	Poplar	LC	85
20	0	0	0	0	0	0	0	0	0	0	Poplar	LC	86
21	4.3	18	0.4	18.4	0	0	0	0	0	0	Poplar	LC	87
21	0	17.8	0.4	18.2	0	0	0	0	0	0	Poplar	LC	88
22	0	25.9	0	25.9	0	0	0	0	0	0	Poplar	LC	89
22	0	26.1	0	26.1	0	0	0	0	0	0	Poplar	LC	90
23	0	22.8	0	0	1.05	7.45	2.12	0.9	38.37	0	Poplar	LC	91
23	0	23.7	0	0	1.16	7.34	2.09	0.85	36.93	0	Poplar	LC	92
1	12.6	23	2.3	25.3	2.33	20.95	0	0	36.93	1.9	Wheat Straw	GC	93
1	0	21	2.4	23.4	2.39	21.2	0	0	36.13	1.9	Wheat Straw	GC	94
2	7.2	23.8	2.3	26.1	3.15	25.46	0	0.9	46.49	2.3	Wheat Straw	GC	95
2	0	24.4	2.2	26.6	2.93	22.83	0	0.77	48.26	2.5	Wheat Straw	GC	96
3	12.7	21.9	0	0	2.62	15.81	0.34	0.92	39.43	1.9	Wheat Straw	GC	97
3	0	21.6	0	0	2.15	20.2	0.25	0.9	38.13	1.9	Wheat Straw	GC	98
4	13.4	19.9	2.8	22.7	2.21	18.1	0	0	34.61	0	Wheat Straw	GC	99
4	0	19.6	2.3	21.9	2.14	19.14	0	0	35.56	0	Wheat Straw	GC	100
5	14.6	22.4	2.4	24.8	2.89	21.58	0	0.18	36.45	2	Wheat Straw	GC	101
5	0	21.8	2.4	24.2	2.57	20.91	0	0.1	37.32	2	Wheat Straw	GC	102
6	13.5	18.1	0	0	2.28	18.44	0	0.65	29.62	2.6	Wheat Straw	GC	103
6	0	20.9	0	0	2.71	22.21	0	0.71	34.8	3	Wheat Straw	GC	104
7	12.4	21.1	2.3	23.4	2.91	22.99	0	0.75	41.08	0	Wheat Straw	GC	105
7	0	21.7	2.3	24	2.37	21.06	0	0.72	41.68	0	Wheat Straw	GC	106
8	13.3	22.5	2.4	24.9	3.08	22.43	0.35	0.89	40.32	2.9	Wheat Straw	GC	107
8	0	21.9	2.3	24.2	2.52	21.08	0.33	0.77	37.77	2.9	Wheat Straw	GC	108
9	14.9	22.1	2	24.1	1.71	23.8	0	0.94	35.74	2.2	Wheat Straw	GC	109
9	0	21.9	2.1	24	1.4	20.7	0	0.76	34.25	2.1	Wheat Straw	GC	110
10	0	0	0	0	2.7	24.21	0.23	0.82	41.83	0	Wheat Straw	LC	111
10	0	0	0	0	2.58	24.21	0.23	0.82	42.18	0	Wheat Straw	LC	112
11	8.7	17.1	1.8	18.8	3.11	20.44	0	0.84	38.37	2.4	Wheat Straw	LC	113
11	0	16.8	1.8	18.6	0	0	0	0	0	0	Wheat Straw	LC	114
12	0	0	0	0	0	0	0	0	0	0	Wheat Straw	LC	115
12	0	0	0	0	0	0	0	0	0	0	Wheat Straw	LC	116
13	14.5	22.3	4.6	26.9	2.58	21.07	0.31	1.39	28.39	1.4	Wheat Straw	LC	117
13	0	21.3	4.8	26.1	2.78	18.09	0.26	1.59	32.16	1.6	Wheat Straw	LC	118
14	12.4	20.7	0	0	2.39	23.05	0	0	38.39	0	Wheat Straw	LC	119
14	0	20.6	0	0	2.21	23.84	0	0	38.47	0	Wheat Straw	LC	120
15A	13.4	21.4	2.8	24.2	2.3	20.49	0.17	0.66	36	1.5	Wheat Straw	LC	121
15A	0	21.2	2.8	24.1	2.42	20.74	0.25	0.68	36.35	1.5	Wheat Straw	LC	122
15B	16.1	22.8	2.3	25.1	2.46	22.69	0.77	0.66	38.05	0	Wheat Straw	LC	123
15B	0	22.2	2.3	24.5	2.51	22.59	0.18	0.68	38.08	0	Wheat Straw	LC	124
17	12.4	19.8	2.3	22.1	2.3	20.5	0	0.66	39.68	0	Wheat Straw	LC	125
17	0	21.7	2.4	24.1	2.57	21.93	0	0.79	43.24	0	Wheat Straw	LC	126
18	12.6	20.6	0	0	0	0	0	0	0	1.7	Wheat Straw	LC	127
18	0	20.6	0	0	0	0	0	0	0	1.8	Wheat Straw	LC	128
19	13.9	22.8	2.2	25	0	0	0	0	0	0	Wheat Straw	LC	129
19	0	22.5	2.3	24.8	0	0	0	0	0	0	Wheat Straw	LC	130
20	13.6	24.5	1.9	26.4	0	0	0	0	0	2.9	Wheat Straw	LC	131
20	0	0	0	0	0	0	0	0	0	0	Wheat Straw	LC	132
21	25	15.9	0.3	16.2	0	0	0	0	0	0	Wheat Straw	LC	133
21	0	14.8	0.3	15.1	0	0	0	0	0	0	Wheat Straw	LC	134
22	0	17.2	0	0	0	0	0	0	0	0	Wheat Straw	LC	135
22	0	17.3	0	0	0	0	0	0	0	0	Wheat Straw	LC	136
23	0	21.3	0	0	2.1	10.07	0.64	1.04	31.6	0	Wheat Straw	LC	137
23	0	0	0	0	0	0	0	0	0	0	Wheat Straw	LC	138
1	2.9	23.5	1.7	25.2	1.99	21.27	0	0	39.34	1.4	Bagasse	GC	139
1	0	22.8	1.7	24.5	1.98	21.95	0	0	39.35	1.2	Bagasse	GC	140
2	1.3	25.5	1.4	26.9	2.51	25.14	0	0	45.77	1.5	Bagasse	GC	141
2	0	25.8	1.4	27.2	2.14	24.35	0	0	45.09	1.5	Bagasse	GC	142
3	2.8	24.3	0	0	1.58	16.16	0.2	0.44	38.2	1.3	Bagasse	GC	143
3	0	23.1	0	0	1.3	11.11	0.21	0.5	40.73	1.3	Bagasse	GC	144
4	3.1	22.8	2	24.8	1.84	19.81	0	0	38.51	0	Bagasse	GC	145
4	0	22.7	1.9	24.6	1.75	19.82	0	0	39.24	0	Bagasse	GC	146
5	3.8	23.4	1.6	25	1.91	21.19	0.25	0.5	38.54	1.2	Bagasse	GC	147
5	0	23.5	1.6	25.1	2.06	20.96	0.27	0.44	36.49	1.3	Bagasse	GC	148
6	3.3	23.5	0	0	2.4	22.39	0	0.53	36.59	1.5	Bagasse	GC	149
6	0	23.2	0	0	2.67	25.4	0	0	39.57	1.7	Bagasse	GC	150
7	3.2	24.2	1.4	25.6	1.72	21.17	0	0.31	44.88	0	Bagasse	GC	151
7	0	24.9	1.4	26.3	1.7	20.96	0.42	0.5	46.01	0	Bagasse	GC	152
8	2.8	23.2	1.6	24.8	1.86	23.08	0.49	0.54	46	2	Bagasse	GC	153
8	0	24.3	1.6	25.9	1.73	21.96	0.39	0.48	42.73	2.1	Bagasse	GC	154
9	2.6	23.5	1.6	25.1	1.02	20.23	0	0.67	38.68	1.2	Bagasse	GC	155
9	0	23.6	2.2	25.8	1.17	22.16	0	0	37.17	0	Bagasse	GC	156
10	0	0	0	0	1.55	20.62	0.21	0.41	38.97	0	Bagasse	LC	157
10	0	0	0	0	1.44	21.03	0.21	0.41	39.38	0	Bagasse	LC	158
11	1.7	22.1	1.1	23.2	1.84	22.97	0	0.75	44.66	2.68	Bagasse	LC	159
11	0	22.2	1	23.2	0	0	0	0	0	0	Bagasse	LC	160
12	0	0	0	0	0	0	0	0	0	0	Bagasse	LC	161
12	0	0	0	0	0	0	0	0	0	0	Bagasse	LC	162
13	6.3	23.4	6.6	30	2.12	23.54	0.34	1.59	38.76	0.9	Bagasse	LC	163
13	0	23.5	4.1	27.6	2.06	22.26	0.41	1.41	36.94	1.1	Bagasse	LC	164
14	2.3	22.6	0	0	1.92	22.08	1.13	0	41.38	0	Bagasse	LC	165
14	0	23.2	0	0	1.86	23.21	1.27	0	42.74	0	Bagasse	LC	166
15A	3.1	23.3	1.9	25.2	1.35	20.04	0.21	0.36	38.95	0.7	Bagasse	LC	167
15A	0	23.5	2	25.6	1.35	20.3	0.24	0.36	38.6	0.7	Bagasse	LC	168
15B	4.7	22.7	1.6	24.3	1.47	22.5	0.21	0.35	40.54	0	Bagasse	LC	169
15B	0	23.1	1.6	24.6	1.46	22.49	0.21	0.37	41	0	Bagasse	LC	170
17	0	0	0	0	0	0	0	0	0	0	Bagasse	LC	171
17	0	0	0	0	0	0	0	0	0	0	Bagasse	LC	172
18	4.4	23.5	0	0	0	0	0	0	0	1.1	Bagasse	LC	173
18	0	23.3	0	0	0	0	0	0	0	1.2	Bagasse	LC	174
19	3	23.9	3.4	27.3	0	0	0	0	0	0	Bagasse	LC	175
19	0	24.9	3.6	28.5	0	0	0	0	0	0	Bagasse	LC	176
20	3.1	24.1	1	25.1	0	0	0	0	0	1.7	Bagasse	LC	177
20	0	0	0	0	0	0	0	0	0	0	Bagasse	LC	178
21	19.2	19.4	0.7	20.1	0	0	0	0	0	0	Bagasse	LC	179
21	0	19.2	0.7	19.9	0	0	0	0	0	0	Bagasse	LC	180
22	0	22.8	0	0	0	0	0	0	0	0	Bagasse	LC	181
22	0	22.8	0	0	0	0	0	0	0	0	Bagasse	LC	182
23	0	25.4	0	0	2	11.41	0.59	0.85	35.97	0	Bagasse	LC	183
23	0	0	0	0	0	0	0	0	0	0	Bagasse	LC	184

## Sheet: Flat file
Lab #	Ex	KL	ASL	TLIG	ARA	XY	MAN	GAL	GLU	GLUA	Feed	Chrom	Data #
1	2.8	25.1	0.6	25.7	1.75	6.25	10.61	2.44	41.9	2.8	Pine	GC	1
1	N	26.1	0.6	26.8	1.97	6.34	10.94	2.39	41.39	2.7	Pine	GC	2
2	1.1	28.6	0.4	29	2.51	7.23	11.27	2.48	46.64	2.8	Pine	GC	3
2	N	28.6	0.4	29	2.22	6.9	11.93	2.18	42.65	2.8	Pine	GC	4
3	2.6	27.4	N	N	1.26	5.44	10.39	2.57	41.83	2	Pine	GC	5
3	N	26.5	N	N	0.85	5.74	11.15	2.79	44.45	2.1	Pine	GC	6
4	2.5	25.6	0.8	26.4	1.71	6.37	11.07	2.58	45.15	N	Pine	GC	7
4	N	25.8	0.8	26.6	1.6	6.06	10.72	2.52	44.16	N	Pine	GC	8
5	2.8	26.6	0.6	27.2	1.84	5.64	9.83	2.17	38.76	2.7	Pine	GC	9
5	N	26.5	0.6	27.1	1.9	6.22	11.18	2.51	42.05	2.6	Pine	GC	10
6	2.4	25.9	N	N	1.63	6.27	11.06	2.63	40.21	3.1	Pine	GC	11
6	N	25.9	N	N	1.35	6.34	11.7	2.83	41.85	3.5	Pine	GC	12
7	2.6	26.6	0.6	27.2	1.75	5.61	11.76	2.52	46.87	N	Pine	GC	13
7	N	26.5	0.6	27.1	1.45	5.19	11.86	2.4	48.39	N	Pine	GC	14
8	2.4	25.7	0.5	26.3	1.64	5.42	12.8	2.49	43.89	3.3	Pine	GC	15
8	N	27.1	0.5	27	1.84	5.74	13.15	2.57	44.96	3.6	Pine	GC	16
9	2.9	26.8	0.5	27.3	0.72	4.66	11.24	2.4	38.04	2.6	Pine	GC	17
9	N	26.9	0.5	27.4	1.04	5.44	9.85	2.23	37.59	2.5	Pine	GC	18
10	N	N	N	N	1.54	5.66	9.16	1.85	41.77	N	Pine	LC	19
10	N	N	N	N	1.54	5.76	8.95	2.06	42.08	N	Pine	LC	20
11	2.2	26.8	0.3	27.1	1.42	6.8	11.02	2.04	48.62	N	Pine	LC	21
11	N	26.8	0.3	27.1	N	N	N	N	N	N	Pine	LC	22
12	N	N	N	N	N	N	N	N	N	N	Pine	LC	23
12	N	N	N	N	N	N	N	N	N	N	Pine	LC	24
13	2.7	24.1	1.2	25.3	1.69	7.84	9.21	2.49	40.18	1.83	Pine	LC	25
13	N	23.4	0.7	24.1	1.65	7.92	9.04	2.46	39.18	1.97	Pine	LC	26
14	2.6	26	N	N	1.95	6.05	11.53	N	46.6	N	Pine	LC	27
14	N	25.9	N	N	1.93	6.6	11.38	N	46.21	N	Pine	LC	28
15A	2.9	27.1	0.8	27.9	1.28	6.19	10.92	2.22	42.73	2.02	Pine	LC	29
15A	N	27.1	0.8	27.9	1.27	6.08	10.91	2.19	43.07	2.04	Pine	LC	30
15B	3.7	27.1	0.5	27.6	1.29	6.19	11.42	2.33	44.09	N	Pine	LC	31
15B	N	27	0.4	27.4	1.36	6.15	11.47	2.42	43.91	N	Pine	LC	32
17	2.6	27.5	0.4	27.9	1.58	7.85	10.09	2.66	54.35	N	Pine	LC	33
17	N	25.7	0.6	26.3	1.48	5.47	11.68	2.4	47.5	N	Pine	LC	34
18	3	26.6	N	N	N	N	N	N	N	1.76	Pine	LC	35
18	N	26.8	N	N	N	N	N	N	N	1.89	Pine	LC	36
19	0.2	26.9	2.8	29.7	N	N	N	N	N	N	Pine	LC	37
19	N	27.1	2.4	29.5	N	N	N	N	N	N	Pine	LC	38
20	2.6	28.1	0.4	28.4	N	N	N	N	N	3.58	Pine	LC	39
20	N	N	N	N	N	N	N	N	N	N	Pine	LC	40
21	5.7	25.8	0.1	25.9	N	N	N	N	N	N	Pine	LC	41
21	N	25.8	0.1	25.9	N	N	N	N	N	N	Pine	LC	42
22	N	27.7	N	N	N	N	N	N	N	N	Pine	LC	43
22	N	27.5	N	N	N	N	N	N	N	N	Pine	LC	44
23	N	26.6	N	N	1.88	4.49	8.8	2.44	37.08	N	Pine	LC	45
23	N	N	N	N	N	N	N	N	N	N	Pine	LC	46
1	2.3	28	3.1	31.1	1.05	13.8	N	N	44.34	3.5	Poplar	GC	47
1	N	30	2.5	32.5	1.23	13.66	N	N	43.54	3	Poplar	GC	48
2	1.1	27.1	2.3	29.4	1.33	15.75	2.33	N	45.73	3.6	Poplar	GC	49
2	N	26.7	2.2	28.9	0.9	16.23	2.76	0.06	45.52	3.6	Poplar	GC	50
3	2.1	25.6	N	25.6	0.19	13.43	2.36	0.58	43.77	2.9	Poplar	GC	51
3	N	25.4	N	25.4	0.19	14.1	2.05	0.64	44.08	2.9	Poplar	GC	52
4	1.8	20.8	2.4	23.2	N	13.5	2.25	N	43.95	N	Poplar	GC	53
4	N	22.8	2.6	25.4	N	12.48	1.91	N	41.21	N	Poplar	GC	54
5	2.7	25.5	2.3	27.8	0.63	13.19	2.2	0.59	41.36	3.9	Poplar	GC	55
5	N	24.9	2.3	27.2	0.67	12.85	2.2	0.63	39.26	3.6	Poplar	GC	56
6	2.9	24.6	N	24.6	0.53	13.26	2.08	0.6	40.26	4.8	Poplar	GC	57
6	N	23.7	N	23.7	0.55	13	2.07	0.59	40.36	5.1	Poplar	GC	58
7	3.8	24.2	3.8	28	0.45	15.66	2.8	0.74	56.76	N	Poplar	GC	59
7	N	24.7	2.4	27.1	0.46	14.35	2.83	0.83	52.01	N	Poplar	GC	60
8	2.3	24.3	2.4	26.3	0.38	12.54	2.11	0.56	44.53	4.8	Poplar	GC	61
8	N	24.7	2.7	27.4	0.45	11.95	2.13	0.54	41.57	5	Poplar	GC	62
9	2.1	25.2	2.6	27.8	0.17	9.31	1.35	0.46	33.63	3.8	Poplar	GC	63
9	N	24.8	2.3	27.1	0.18	9.89	1.44	0.49	35.75	4	Poplar	GC	64
10	N	N	N	N	0.41	13.15	1.23	0.51	41.73	N	Poplar	LC	65
10	N	N	N	N	0.41	13.36	1.23	0.51	43.06	N	Poplar	LC	66
11	2	25.1	1.7	26.8	0.49	13.68	1.46	0.66	53.68	2.1	Poplar	LC	67
11	N	25.1	1.8	26.9	N	N	N	N	N	N	Poplar	LC	68
12	2	25.6	0.7	26.3	N	N	N	N	N	N	Poplar	LC	69
12	1.8	25.6	0.7	26.4	N	N	N	N	N	N	Poplar	LC	70
13	2.9	24.2	4.3	28.4	1.08	15.62	1.91	1.42	41.45	2.8	Poplar	LC	71
13	N	24.7	4.8	29.5	0.95	15.78	1.96	1.46	41.03	3.6	Poplar	LC	72
14	2.3	24.5	N	24.5	0.61	16.19	2.65	N	45.62	N	Poplar	LC	73
14	N	24.6	N	24.6	2.48	16.97	1.87	N	45.71	N	Poplar	LC	74
15A	2.7	24.5	2.9	27.4	0.23	13.27	2.04	0.35	42.47	2.7	Poplar	LC	75
15A	N	24.3	2.8	27.1	0.24	13.37	2.05	0.37	42.39	2.7	Poplar	LC	76
15B	4	22.7	2.3	25	0.27	13.69	2.15	0.34	44.12	N	Poplar	LC	77
15B	N	23.1	2.2	25.3	0.26	13.45	2.12	0.34	44.18	N	Poplar	LC	78
17	3.8	24.1	4	28.1	0.48	15.9	2.78	0.71	57.9	N	Poplar	LC	79
17	N	24.5	2.2	26.7	0.47	15.95	2.8	0.77	56.33	N	Poplar	LC	80
18	3.8	24	N	24	N	N	N	N	N	2.4	Poplar	LC	81
18	N	24.3	N	24.3	N	N	N	N	N	2.9	Poplar	LC	82
19	2.2	25.5	2	27.5	N	N	N	N	N	N	Poplar	LC	83
19	N	25	2	27	N	N	N	N	N	N	Poplar	LC	84
20	2.6	25.6	1.8	27.4	N	N	N	N	N	4.8	Poplar	LC	85
20	N	N	N	N	N	N	N	N	N	N	Poplar	LC	86
21	4.3	18	0.4	18.4	N	N	N	N	N	N	Poplar	LC	87
21	N	17.8	0.4	18.2	N	N	N	N	N	N	Poplar	LC	88
22	N	25.9	N	25.9	N	N	N	N	N	N	Poplar	LC	89
22	N	26.1	N	26.1	N	N	N	N	N	N	Poplar	LC	90
23	N	22.8	N	N	1.05	7.45	2.12	0.9	38.37	N	Poplar	LC	91
23	N	23.7	N	N	1.16	7.34	2.09	0.85	36.93	N	Poplar	LC	92
1	12.6	23	2.3	25.3	2.33	20.95	N	N	36.93	1.9	Wheat Straw	GC	93
1	N	21	2.4	23.4	2.39	21.2	N	N	36.13	1.9	Wheat Straw	GC	94
2	7.2	23.8	2.3	26.1	3.15	25.46	N	0.9	46.49	2.3	Wheat Straw	GC	95
2	N	24.4	2.2	26.6	2.93	22.83	N	0.77	48.26	2.5	Wheat Straw	GC	96
3	12.7	21.9	N	N	2.62	15.81	0.34	0.92	39.43	1.9	Wheat Straw	GC	97
3	N	21.6	N	N	2.15	20.2	0.25	0.9	38.13	1.9	Wheat Straw	GC	98
4	13.4	19.9	2.8	22.7	2.21	18.1	N	N	34.61	N	Wheat Straw	GC	99
4	N	19.6	2.3	21.9	2.14	19.14	N	N	35.56	N	Wheat Straw	GC	100
5	14.6	22.4	2.4	24.8	2.89	21.58	N	0.18	36.45	2	Wheat Straw	GC	101
5	N	21.8	2.4	24.2	2.57	20.91	N	0.1	37.32	2	Wheat Straw	GC	102
6	13.5	18.1	N	N	2.28	18.44	N	0.65	29.62	2.6	Wheat Straw	GC	103
6	N	20.9	N	N	2.71	22.21	N	0.71	34.8	3	Wheat Straw	GC	104
7	12.4	21.1	2.3	23.4	2.91	22.99	N	0.75	41.08	N	Wheat Straw	GC	105
7	N	21.7	2.3	24	2.37	21.06	N	0.72	41.68	N	Wheat Straw	GC	106
8	13.3	22.5	2.4	24.9	3.08	22.43	0.35	0.89	40.32	2.9	Wheat Straw	GC	107
8	N	21.9	2.3	24.2	2.52	21.08	0.33	0.77	37.77	2.9	Wheat Straw	GC	108
9	14.9	22.1	2	24.1	1.71	23.8	N	0.94	35.74	2.2	Wheat Straw	GC	109
9	N	21.9	2.1	24	1.4	20.7	N	0.76	34.25	2.1	Wheat Straw	GC	110
10	N	N	N	N	2.7	24.21	0.23	0.82	41.83	N	Wheat Straw	LC	111
10	N	N	N	N	2.58	24.21	0.23	0.82	42.18	N	Wheat Straw	LC	112
11	8.7	17.1	1.8	18.8	3.11	20.44	N	0.84	38.37	2.4	Wheat Straw	LC	113
11	N	16.8	1.8	18.6	N	N	N	N	N	N	Wheat Straw	LC	114
12	N	N	N	N	N	N	N	N	N	N	Wheat Straw	LC	115
12	N	N	N	N	N	N	N	N	N	N	Wheat Straw	LC	116
13	14.5	22.3	4.6	26.9	2.58	21.07	0.31	1.39	28.39	1.4	Wheat Straw	LC	117
13	N	21.3	4.8	26.1	2.78	18.09	0.26	1.59	32.16	1.6	Wheat Straw	LC	118
14	12.4	20.7	N	N	2.39	23.05	N	N	38.39	N	Wheat Straw	LC	119
14	N	20.6	N	N	2.21	23.84	N	N	38.47	N	Wheat Straw	LC	120
15A	13.4	21.4	2.8	24.2	2.3	20.49	0.17	0.66	36	1.5	Wheat Straw	LC	121
15A	N	21.2	2.8	24.1	2.42	20.74	0.25	0.68	36.35	1.5	Wheat Straw	LC	122
15B	16.1	22.8	2.3	25.1	2.46	22.69	0.77	0.66	38.05	N	Wheat Straw	LC	123
15B	N	22.2	2.3	24.5	2.51	22.59	0.18	0.68	38.08	N	Wheat Straw	LC	124
17	12.4	19.8	2.3	22.1	2.3	20.5	N	0.66	39.68	N	Wheat Straw	LC	125
17	N	21.7	2.4	24.1	2.57	21.93	N	0.79	43.24	N	Wheat Straw	LC	126
18	12.6	20.6	N	N	N	N	N	N	N	1.7	Wheat Straw	LC	127
18	N	20.6	N	N	N	N	N	N	N	1.8	Wheat Straw	LC	128
19	13.9	22.8	2.2	25	N	N	N	N	N	N	Wheat Straw	LC	129
19	N	22.5	2.3	24.8	N	N	N	N	N	N	Wheat Straw	LC	130
20	13.6	24.5	1.9	26.4	N	N	N	N	N	2.9	Wheat Straw	LC	131
20	N	N	N	N	N	N	N	N	N	N	Wheat Straw	LC	132
21	25	15.9	0.3	16.2	N	N	N	N	N	N	Wheat Straw	LC	133
21	N	14.8	0.3	15.1	N	N	N	N	N	N	Wheat Straw	LC	134
22	N	17.2	N	N	N	N	N	N	N	N	Wheat Straw	LC	135
22	N	17.3	N	N	N	N	N	N	N	N	Wheat Straw	LC	136
23	N	21.3	N	N	2.1	10.07	0.64	1.04	31.6	N	Wheat Straw	LC	137
23	N	N	N	N	N	N	N	N	N	N	Wheat Straw	LC	138
1	2.9	23.5	1.7	25.2	1.99	21.27	N	N	39.34	1.4	Bagasse	GC	139
1	N	22.8	1.7	24.5	1.98	21.95	N	N	39.35	1.2	Bagasse	GC	140
2	1.3	25.5	1.4	26.9	2.51	25.14	N	N	45.77	1.5	Bagasse	GC	141
2	N	25.8	1.4	27.2	2.14	24.35	N	N	45.09	1.5	Bagasse	GC	142
3	2.8	24.3	N	N	1.58	16.16	0.2	0.44	38.2	1.3	Bagasse	GC	143
3	N	23.1	N	N	1.3	11.11	0.21	0.5	40.73	1.3	Bagasse	GC	144
4	3.1	22.8	2	24.8	1.84	19.81	N	N	38.51	N	Bagasse	GC	145
4	N	22.7	1.9	24.6	1.75	19.82	N	N	39.24	N	Bagasse	GC	146
5	3.8	23.4	1.6	25	1.91	21.19	0.25	0.5	38.54	1.2	Bagasse	GC	147
5	N	23.5	1.6	25.1	2.06	20.96	0.27	0.44	36.49	1.3	Bagasse	GC	148
6	3.3	23.5	N	N	2.4	22.39	N	0.53	36.59	1.5	Bagasse	GC	149
6	N	23.2	N	N	2.67	25.4	N	N	39.57	1.7	Bagasse	GC	150
7	3.2	24.2	1.4	25.6	1.72	21.17	N	0.31	44.88	N	Bagasse	GC	151
7	N	24.9	1.4	26.3	1.7	20.96	0.42	0.5	46.01	N	Bagasse	GC	152
8	2.8	23.2	1.6	24.8	1.86	23.08	0.49	0.54	46	2	Bagasse	GC	153
8	N	24.3	1.6	25.9	1.73	21.96	0.39	0.48	42.73	2.1	Bagasse	GC	154
9	2.6	23.5	1.6	25.1	1.02	20.23	N	0.67	38.68	1.2	Bagasse	GC	155
9	N	23.6	2.2	25.8	1.17	22.16	N	N	37.17	N	Bagasse	GC	156
10	N	N	N	N	1.55	20.62	0.21	0.41	38.97	N	Bagasse	LC	157
10	N	N	N	N	1.44	21.03	0.21	0.41	39.38	N	Bagasse	LC	158
11	1.7	22.1	1.1	23.2	1.84	22.97	N	0.75	44.66	2.68	Bagasse	LC	159
11	N	22.2	1	23.2	N	N	N	N	N	N	Bagasse	LC	160
12	N	N	N	N	N	N	N	N	N	N	Bagasse	LC	161
12	N	N	N	N	N	N	N	N	N	N	Bagasse	LC	162
13	6.3	23.4	6.6	30	2.12	23.54	0.34	1.59	38.76	0.9	Bagasse	LC	163
13	N	23.5	4.1	27.6	2.06	22.26	0.41	1.41	36.94	1.1	Bagasse	LC	164
14	2.3	22.6	N	N	1.92	22.08	1.13	N	41.38	N	Bagasse	LC	165
14	N	23.2	N	N	1.86	23.21	1.27	N	42.74	N	Bagasse	LC	166
15A	3.1	23.3	1.9	25.2	1.35	20.04	0.21	0.36	38.95	0.7	Bagasse	LC	167
15A	N	23.5	2	25.6	1.35	20.3	0.24	0.36	38.6	0.7	Bagasse	LC	168
15B	4.7	22.7	1.6	24.3	1.47	22.5	0.21	0.35	40.54	N	Bagasse	LC	169
15B	N	23.1	1.6	24.6	1.46	22.49	0.21	0.37	41	N	Bagasse	LC	170
17	N	N	N	N	N	N	N	N	N	N	Bagasse	LC	171
17	N	N	N	N	N	N	N	N	N	N	Bagasse	LC	172
18	4.4	23.5	N	N	N	N	N	N	N	1.1	Bagasse	LC	173
18	N	23.3	N	N	N	N	N	N	N	1.2	Bagasse	LC	174
19	3	23.9	3.4	27.3	N	N	N	N	N	N	Bagasse	LC	175
19	N	24.9	3.6	28.5	N	N	N	N	N	N	Bagasse	LC	176
20	3.1	24.1	1	25.1	N	N	N	N	N	1.7	Bagasse	LC	177
20	N	N	N	N	N	N	N	N	N	N	Bagasse	LC	178
21	19.2	19.4	0.7	20.1	N	N	N	N	N	N	Bagasse	LC	179
21	N	19.2	0.7	19.9	N	N	N	N	N	N	Bagasse	LC	180
22	N	22.8	N	N	N	N	N	N	N	N	Bagasse	LC	181
22	N	22.8	N	N	N	N	N	N	N	N	Bagasse	LC	182
23	N	25.4	N	N	2	11.41	0.59	0.85	35.97	N	Bagasse	LC	183
23	N	N	N	N	N	N	N	N	N	N	Bagasse	LC	184

## Sheet: Table 8 & 9
Lab #	Ex	KL	ASL	TLIG	ARA	XY	MAN	GAL	GLU	GLUA
1	2.8	25.1	0.6	25.7	1.75	6.25	10.61	2.44	41.9	2.8		Key
1	N	26.1	0.6	26.8	1.97	6.34	10.94	2.39	41.39	2.7		EX = EtOH Extractives	KL = Klason Lignin	ASL = Acid-Soluble Lignin
												TLIG = Total Lignin (KL + ASL)	ARA = Arabinan	XY = Xylan
2	1.1	28.6	0.4	29	2.51	7.23	11.27	2.48	46.64	2.8		MAN = Mannan	GAL = Galactan	GLU = Glucan
2	N	28.6	0.4	29	2.22	6.9	11.93	2.18	42.65	2.8		GLUA = Glucuronic Acid	N = No Data
3	2.6	27.4	N	N	1.26	5.44	10.39	2.57	41.83	2
3	N	26.5	N	N	0.85	5.74	11.15	2.79	44.45	2.1
4	2.5	25.6	0.8	26.4	1.71	6.37	11.07	2.58	45.15	N
4	N	25.8	0.8	26.6	1.6	6.06	10.72	2.52	44.16	N
5	2.8	26.6	0.6	27.2	1.84	5.64	9.83	2.17	38.76	2.7
5	N	26.5	0.6	27.1	1.9	6.22	11.18	2.51	42.05	2.6
6	2.4	25.9	N	N	1.63	6.27	11.06	2.63	40.21	3.1
6	N	25.9	N	N	1.35	6.34	11.7	2.83	41.85	3.5
7	2.6	26.6	0.6	27.2	1.75	5.61	11.76	2.52	46.87	N
7	N	26.5	0.6	27.1	1.45	5.19	11.86	2.4	48.39	N
8	2.4	25.7	0.5	26.3	1.64	5.42	12.8	2.49	43.89	3.3
8	N	27.1	0.5	27	1.84	5.74	13.15	2.57	44.96	3.6
9	2.9	26.8	0.5	27.3	0.72	4.66	11.24	2.4	38.04	2.6
9	N	26.9	0.5	27.4	1.04	5.44	9.85	2.23	37.59	2.5
10	N	N	N	N	1.54	5.66	9.16	1.85	41.77	N
10	N	N	N	N	1.54	5.76	8.95	2.06	42.08	N
11	2.2	26.8	0.3	27.1	1.42	6.8	11.02	2.04	48.62	N
11	N	26.8	0.3	27.1	N	N	N	N	N	N
12	N	N	N	N	N	N	N	N	N	N
12	N	N	N	N	N	N	N	N	N	N
13	2.7	24.1	1.2	25.3	1.69	7.84	9.21	2.49	40.18	1.83
13	N	23.4	0.7	24.1	1.65	7.92	9.04	2.46	39.18	1.97
14	2.6	26	N	N	1.95	6.05	11.53	N	46.6	N
14	N	25.9	N	N	1.93	6.6	11.38	N	46.21	N
15A	2.9	27.1	0.8	27.9	1.28	6.19	10.92	2.22	42.73	2.02
15A	N	27.1	0.8	27.9	1.27	6.08	10.91	2.19	43.07	2.04
15B	3.7	27.1	0.5	27.6	1.29	6.19	11.42	2.33	44.09	N
15B	N	27	0.4	27.4	1.36	6.15	11.47	2.42	43.91	N
17	2.6	27.5	0.4	27.9	1.58	7.85	10.09	2.66	54.35	N
17	N	25.7	0.6	26.3	1.48	5.47	11.68	2.4	47.5	N
18	3	26.6	N	N	N	N	N	N	N	1.76
18	N	26.8	N	N	N	N	N	N	N	1.89
19	0.2	26.9	2.8	29.7	N	N	N	N	N	N
19	N	27.1	2.4	29.5	N	N	N	N	N	N
20	2.6	28.1	0.4	28.4	N	N	N	N	N	3.58
20	N	N	N	N	N	N	N	N	N	N
21	5.7	25.8	0.1	25.9	N	N	N	N	N	N
21	N	25.8	0.1	25.9	N	N	N	N	N	N
22	N	27.7	N	N	N	N	N	N	N	N
22	N	27.5	N	N	N	N	N	N	N	N
23	N	26.6	N	N	1.88	4.49	8.8	2.44	37.08	N
23	N	N	N	N	N	N	N	N	N	N

## Sheet: Table 10 & 11
Lab #	EX	KL	ASL	TLIG	ARA	XY	MAN	GAL	GLU	GLUA
1	2.3	28	3.1	31.1	1.05	13.8	N	N	44.34	3.5		Key
1	N	30	2.5	32.5	1.23	13.66	N	N	43.54	3		EX = EtOH Extractives	KL = Klason Lignin	ASL = Acid-Soluble Lignin
												TLIG = Total Lignin (KL + ASL)	ARA = Arabinan	XY = Xylan
2	1.1	27.1	2.3	29.4	1.33	15.75	2.33	N	45.73	3.6		MAN = Mannan	GAL = Galactan	GLU = Glucan
2	N	26.7	2.2	28.9	0.9	16.23	2.76	0.06	45.52	3.6		GLUA = Glucuronic Acid	N = No Data
3	2.1	25.6	N	25.6	0.19	13.43	2.36	0.58	43.77	2.9
3	N	25.4	N	25.4	0.19	14.1	2.05	0.64	44.08	2.9
4	1.8	20.8	2.4	23.2	N	13.5	2.25	N	43.95	N
4	N	22.8	2.6	25.4	N	12.48	1.91	N	41.21	N
5	2.7	25.5	2.3	27.8	0.63	13.19	2.2	0.59	41.36	3.9
5	N	24.9	2.3	27.2	0.67	12.85	2.2	0.63	39.26	3.6
6	2.9	24.6	N	24.6	0.53	13.26	2.08	0.6	40.26	4.8
6	N	23.7	N	23.7	0.55	13	2.07	0.59	40.36	5.1
7	3.8	24.2	3.8	28	0.45	15.66	2.8	0.74	56.76	N
7	N	24.7	2.4	27.1	0.46	14.35	2.83	0.83	52.01	N
8	2.3	24.3	2.4	26.3	0.38	12.54	2.11	0.56	44.53	4.8
8	N	24.7	2.7	27.4	0.45	11.95	2.13	0.54	41.57	5
9	2.1	25.2	2.6	27.8	0.17	9.31	1.35	0.46	33.63	3.8
9	N	24.8	2.3	27.1	0.18	9.89	1.44	0.49	35.75	4
10	N	N	N	N	0.41	13.15	1.23	0.51	41.73	N
10	N	N	N	N	0.41	13.36	1.23	0.51	43.06	N
11	2	25.1	1.7	26.8	0.49	13.68	1.46	0.66	53.68	2.1
11	N	25.1	1.8	26.9	N	N	N	N	N	N
12	2	25.6	0.7	26.3	N	N	N	N	N	N
12	1.8	25.6	0.7	26.4	N	N	N	N	N	N
13	2.9	24.2	4.3	28.4	1.08	15.62	1.91	1.42	41.45	2.8
13	N	24.7	4.8	29.5	0.95	15.78	1.96	1.46	41.03	3.6
14	2.3	24.5	N	24.5	0.61	16.19	2.65	N	45.62	N
14	N	24.6	N	24.6	2.48	16.97	1.87	N	45.71	N
15A	2.7	24.5	2.9	27.4	0.23	13.27	2.04	0.35	42.47	2.7
15A	N	24.3	2.8	27.1	0.24	13.37	2.05	0.37	42.39	2.7
15B	4	22.7	2.3	25	0.27	13.69	2.15	0.34	44.12	N
15B	N	23.1	2.2	25.3	0.26	13.45	2.12	0.34	44.18	N
17	3.8	24.1	4	28.1	0.48	15.9	2.78	0.71	57.9	N
17	N	24.5	2.2	26.7	0.47	15.95	2.8	0.77	56.33	N
18	3.8	24	N	24	N	N	N	N	N	2.4
18	N	24.3	N	24.3	N	N	N	N	N	2.9
19	2.2	25.5	2	27.5	N	N	N	N	N	N
19	N	25	2	27	N	N	N	N	N	N
20	2.6	25.6	1.8	27.4	N	N	N	N	N	4.8
20	N	N	N	N	N	N	N	N	N	N
21	4.3	18	0.4	18.4	N	N	N	N	N	N
21	N	17.8	0.4	18.2	N	N	N	N	N	N
22	N	25.9	N	25.9	N	N	N	N	N	N
22	N	26.1	N	26.1	N	N	N	N	N	N
23	N	22.8	N	N	1.05	7.45	2.12	0.9	38.37	N
23	N	23.7	N	N	1.16	7.34	2.09	0.85	36.93	N

## Sheet: Table 12 & 13
Lab #	EX	KL	ASL	TLIG	ARA	XY	MAN	GAL	GLU	GLUA
1	12.6	23	2.3	25.3	2.33	20.95	N	N	36.93	1.9		Key
1	N	21	2.4	23.4	2.39	21.2	N	N	36.13	1.9		EX = EtOH Extractives	KL = Klason Lignin	ASL = Acid-Soluble Lignin
												TLIG = Total Lignin (KL + ASL)	ARA = Arabinan	XY = Xylan
2	7.2	23.8	2.3	26.1	3.15	25.46	N	0.9	46.49	2.3		MAN = Mannan	GAL = Galactan	GLU = Glucan
2	N	24.4	2.2	26.6	2.93	22.83	N	0.77	48.26	2.5		GLUA = Glucuronic Acid	N = No Data
3	12.7	21.9	N	N	2.62	15.81	0.34	0.92	39.43	1.9
3	N	21.6	N	N	2.15	20.2	0.25	0.9	38.13	1.9
4	13.4	19.9	2.8	22.7	2.21	18.1	N	N	34.61	N
4	N	19.6	2.3	21.9	2.14	19.14	N	N	35.56	N
5	14.6	22.4	2.4	24.8	2.89	21.58	N	0.18	36.45	2
5	N	21.8	2.4	24.2	2.57	20.91	N	0.1	37.32	2
6	13.5	18.1	N	N	2.28	18.44	N	0.65	29.62	2.6
6	N	20.9	N	N	2.71	22.21	N	0.71	34.8	3
7	12.4	21.1	2.3	23.4	2.91	22.99	N	0.75	41.08	N
7	N	21.7	2.3	24	2.37	21.06	N	0.72	41.68	N
8	13.3	22.5	2.4	24.9	3.08	22.43	0.35	0.89	40.32	2.9
8	N	21.9	2.3	24.2	2.52	21.08	0.33	0.77	37.77	2.9
9	14.9	22.1	2	24.1	1.71	23.8	N	0.94	35.74	2.2
9	N	21.9	2.1	24	1.4	20.7	N	0.76	34.25	2.1
10	N	N	N	N	2.7	24.21	0.23	0.82	41.83	N
10	N	N	N	N	2.58	24.21	0.23	0.82	42.18	N
11	8.7	17.1	1.8	18.8	3.11	20.44	N	0.84	38.37	2.4
11	N	16.8	1.8	18.6	N	N	N	N	N	N
12	N	N	N	N	N	N	N	N	N	N
12	N	N	N	N	N	N	N	N	N	N
13	14.5	22.3	4.6	26.9	2.58	21.07	0.31	1.39	28.39	1.4
13	N	21.3	4.8	26.1	2.78	18.09	0.26	1.59	32.16	1.6
14	12.4	20.7	N	N	2.39	23.05	N	N	38.39	N
14	N	20.6	N	N	2.21	23.84	N	N	38.47	N
15A	13.4	21.4	2.8	24.2	2.3	20.49	0.17	0.66	36	1.5
15A	N	21.2	2.8	24.1	2.42	20.74	0.25	0.68	36.35	1.5
15B	16.1	22.8	2.3	25.1	2.46	22.69	0.77	0.66	38.05	N
15B	N	22.2	2.3	24.5	2.51	22.59	0.18	0.68	38.08	N
17	12.4	19.8	2.3	22.1	2.3	20.5	N	0.66	39.68	N
17	N	21.7	2.4	24.1	2.57	21.93	N	0.79	43.24	N
18	12.6	20.6	N	N	N	N	N	N	N	1.7
18	N	20.6	N	N	N	N	N	N	N	1.8
19	13.9	22.8	2.2	25	N	N	N	N	N	N
19	N	22.5	2.3	24.8	N	N	N	N	N	N
20	13.6	24.5	1.9	26.4	N	N	N	N	N	2.9
20	N	N	N	N	N	N	N	N	N	N
21	25	15.9	0.3	16.2	N	N	N	N	N	N
21	N	14.8	0.3	15.1	N	N	N	N	N	N
22	N	17.2	N	N	N	N	N	N	N	N
22	N	17.3	N	N	N	N	N	N	N	N
23	N	21.3	N	N	2.1	10.07	0.64	1.04	31.6	N
23	N	N	N	N	N	N	N	N	N	N

## Sheet: Table 14 & 15
Lab #	EX	KL	ASL	TLIG	ARA	XY	MAN	GAL	GLU	GLUA
1	2.9	23.5	1.7	25.2	1.99	21.27	N	N	39.34	1.4		Key
1	N	22.8	1.7	24.5	1.98	21.95	N	N	39.35	1.2		EX = EtOH Extractives	KL = Klason Lignin	ASL = Acid-Soluble Lignin
												TLIG = Total Lignin (KL + ASL)	ARA = Arabinan	XY = Xylan
2	1.3	25.5	1.4	26.9	2.51	25.14	N	N	45.77	1.5		MAN = Mannan	GAL = Galactan	GLU = Glucan
2	N	25.8	1.4	27.2	2.14	24.35	N	N	45.09	1.5		GLUA = Glucuronic Acid	N = No Data
3	2.8	24.3	N	N	1.58	16.16	0.2	0.44	38.2	1.3
3	N	23.1	N	N	1.3	11.11	0.21	0.5	40.73	1.3
4	3.1	22.8	2	24.8	1.84	19.81	N	N	38.51	N
4	N	22.7	1.9	24.6	1.75	19.82	N	N	39.24	N
5	3.8	23.4	1.6	25	1.91	21.19	0.25	0.5	38.54	1.2
5	N	23.5	1.6	25.1	2.06	20.96	0.27	0.44	36.49	1.3
6	3.3	23.5	N	N	2.4	22.39	N	0.53	36.59	1.5
6	N	23.2	N	N	2.67	25.4	N	N	39.57	1.7
7	3.2	24.2	1.4	25.6	1.72	21.17	N	0.31	44.88	N
7	N	24.9	1.4	26.3	1.7	20.96	0.42	0.5	46.01	N
8	2.8	23.2	1.6	24.8	1.86	23.08	0.49	0.54	46	2
8	N	24.3	1.6	25.9	1.73	21.96	0.39	0.48	42.73	2.1
9	2.6	23.5	1.6	25.1	1.02	20.23	N	0.67	38.68	1.2
9	N	23.6	2.2	25.8	1.17	22.16	N	N	37.17	N
10	N	N	N	N	1.55	20.62	0.21	0.41	38.97	N
10	N	N	N	N	1.44	21.03	0.21	0.41	39.38	N
11	1.7	22.1	1.1	23.2	1.84	22.97	N	0.75	44.66	2.68
11	N	22.2	1	23.2	N	N	N	N	N	N
12	N	N	N	N	N	N	N	N	N	N
12	N	N	N	N	N	N	N	N	N	N
13	6.3	23.4	6.6	30	2.12	23.54	0.34	1.59	38.76	0.9
13	N	23.5	4.1	27.6	2.06	22.26	0.41	1.41	36.94	1.1
14	2.3	22.6	N	N	1.92	22.08	1.13	N	41.38	N
14	N	23.2	N	N	1.86	23.21	1.27	N	42.74	N
15A	3.1	23.3	1.9	25.2	1.35	20.04	0.21	0.36	38.95	0.7
15A	N	23.5	2	25.6	1.35	20.3	0.24	0.36	38.6	0.7
15B	4.7	22.7	1.6	24.3	1.47	22.5	0.21	0.35	40.54	N
15B	N	23.1	1.6	24.6	1.46	22.49	0.21	0.37	41	N
17	N	N	N	N	N	N	N	N	N	N
17	N	N	N	N	N	N	N	N	N	N
18	4.4	23.5	N	N	N	N	N	N	N	1.1
18	N	23.3	N	N	N	N	N	N	N	1.2
19	3	23.9	3.4	27.3	N	N	N	N	N	N
19	N	24.9	3.6	28.5	N	N	N	N	N	N
20	3.1	24.1	1	25.1	N	N	N	N	N	1.7
20	N	N	N	N	N	N	N	N	N	N
21	19.2	19.4	0.7	20.1	N	N	N	N	N	N
21	N	19.2	0.7	19.9	N	N	N	N	N	N
22	N	22.8	N	N	N	N	N	N	N	N
22	N	22.8	N	N	N	N	N	N	N	N
23	N	25.4	N	N	2	11.41	0.59	0.85	35.97	N
23	N	N	N	N	N	N	N	N	N	N
